# Supplementary material for: Importance of CSF-based Aβ clearance with age in humans increases with declining efficacy of blood-brain barrier/proteolytic pathways
Source: Commun Biol. 2022 Jan 27;5:98. doi: 10.1038/s42003-022-03037-0 (PMC8795390; doi:10.1038/s42003-022-03037-0)
Supplement: Supplementary file 3 — Supplementary Data 1 [file 42003_2022_3037_MOESM3_ESM.zip]

Archive with 100 entries (100 files):
- SILKjulia_011421_archive/LOAD_YNC_FACS_1_20211210.mat
- SILKjulia_011421_archive/LOAD_YNC_FACS_10_20211210.mat
- SILKjulia_011421_archive/LOAD_YNC_FACS_100_20211210.mat
- SILKjulia_011421_archive/LOAD_YNC_FACS_11_20211210.mat
- SILKjulia_011421_archive/LOAD_YNC_FACS_12_20211210.mat
- SILKjulia_011421_archive/LOAD_YNC_FACS_13_20211210.mat
- SILKjulia_011421_archive/LOAD_YNC_FACS_14_20211210.mat
- SILKjulia_011421_archive/LOAD_YNC_FACS_15_20211210.mat
- SILKjulia_011421_archive/LOAD_YNC_FACS_16_20211210.mat
- SILKjulia_011421_archive/LOAD_YNC_FACS_17_20211210.mat
- SILKjulia_011421_archive/LOAD_YNC_FACS_18_20211210.mat
- SILKjulia_011421_archive/LOAD_YNC_FACS_19_20211210.mat
- SILKjulia_011421_archive/LOAD_YNC_FACS_2_20211210.mat
- SILKjulia_011421_archive/LOAD_YNC_FACS_20_20211210.mat
- SILKjulia_011421_archive/LOAD_YNC_FACS_21_20211210.mat
- SILKjulia_011421_archive/LOAD_YNC_FACS_22_20211210.mat
- SILKjulia_011421_archive/LOAD_YNC_FACS_23_20211210.mat
- SILKjulia_011421_archive/LOAD_YNC_FACS_24_20211210.mat
- SILKjulia_011421_archive/LOAD_YNC_FACS_25_20211210.mat
- SILKjulia_011421_archive/LOAD_YNC_FACS_26_20211210.mat
- SILKjulia_011421_archive/LOAD_YNC_FACS_27_20211210.mat
- SILKjulia_011421_archive/LOAD_YNC_FACS_28_20211210.mat
- SILKjulia_011421_archive/LOAD_YNC_FACS_29_20211210.mat
- SILKjulia_011421_archive/LOAD_YNC_FACS_3_20211210.mat
- SILKjulia_011421_archive/LOAD_YNC_FACS_30_20211210.mat
- SILKjulia_011421_archive/LOAD_YNC_FACS_31_20211210.mat
- SILKjulia_011421_archive/LOAD_YNC_FACS_32_20211210.mat
- SILKjulia_011421_archive/LOAD_YNC_FACS_33_20211210.mat
- SILKjulia_011421_archive/LOAD_YNC_FACS_34_20211210.mat
- SILKjulia_011421_archive/LOAD_YNC_FACS_35_20211210.mat
- SILKjulia_011421_archive/LOAD_YNC_FACS_36_20211210.mat
- SILKjulia_011421_archive/LOAD_YNC_FACS_37_20211210.mat
- SILKjulia_011421_archive/LOAD_YNC_FACS_38_20211210.mat
- SILKjulia_011421_archive/LOAD_YNC_FACS_39_20211210.mat
- SILKjulia_011421_archive/LOAD_YNC_FACS_4_20211210.mat
- SILKjulia_011421_archive/LOAD_YNC_FACS_40_20211210.mat
- SILKjulia_011421_archive/LOAD_YNC_FACS_41_20211210.mat
- SILKjulia_011421_archive/LOAD_YNC_FACS_42_20211210.mat
- SILKjulia_011421_archive/LOAD_YNC_FACS_43_20211210.mat
- SILKjulia_011421_archive/LOAD_YNC_FACS_44_20211210.mat
- SILKjulia_011421_archive/LOAD_YNC_FACS_45_20211210.mat
- SILKjulia_011421_archive/LOAD_YNC_FACS_46_20211210.mat
- SILKjulia_011421_archive/LOAD_YNC_FACS_47_20211210.mat
- SILKjulia_011421_archive/LOAD_YNC_FACS_48_20211210.mat
- SILKjulia_011421_archive/LOAD_YNC_FACS_49_20211210.mat
- SILKjulia_011421_archive/LOAD_YNC_FACS_5_20211210.mat
- SILKjulia_011421_archive/LOAD_YNC_FACS_50_20211210.mat
- SILKjulia_011421_archive/LOAD_YNC_FACS_51_20211210.mat
- SILKjulia_011421_archive/LOAD_YNC_FACS_52_20211210.mat
- SILKjulia_011421_archive/LOAD_YNC_FACS_53_20211210.mat
- SILKjulia_011421_archive/LOAD_YNC_FACS_54_20211210.mat
- SILKjulia_011421_archive/LOAD_YNC_FACS_55_20211210.mat
- SILKjulia_011421_archive/LOAD_YNC_FACS_56_20211210.mat
- SILKjulia_011421_archive/LOAD_YNC_FACS_57_20211210.mat
- SILKjulia_011421_archive/LOAD_YNC_FACS_58_20211210.mat
- SILKjulia_011421_archive/LOAD_YNC_FACS_59_20211210.mat
- SILKjulia_011421_archive/LOAD_YNC_FACS_6_20211210.mat
- SILKjulia_011421_archive/LOAD_YNC_FACS_60_20211210.mat
- SILKjulia_011421_archive/LOAD_YNC_FACS_61_20211210.mat
- SILKjulia_011421_archive/LOAD_YNC_FACS_62_20211210.mat
- SILKjulia_011421_archive/LOAD_YNC_FACS_63_20211210.mat
- SILKjulia_011421_archive/LOAD_YNC_FACS_64_20211210.mat
- SILKjulia_011421_archive/LOAD_YNC_FACS_65_20211210.mat
- SILKjulia_011421_archive/LOAD_YNC_FACS_66_20211210.mat
- SILKjulia_011421_archive/LOAD_YNC_FACS_67_20211210.mat
- SILKjulia_011421_archive/LOAD_YNC_FACS_68_20211210.mat
- SILKjulia_011421_archive/LOAD_YNC_FACS_69_20211210.mat
- SILKjulia_011421_archive/LOAD_YNC_FACS_7_20211210.mat
- SILKjulia_011421_archive/LOAD_YNC_FACS_70_20211210.mat
- SILKjulia_011421_archive/LOAD_YNC_FACS_71_20211210.mat
- SILKjulia_011421_archive/LOAD_YNC_FACS_72_20211210.mat
- SILKjulia_011421_archive/LOAD_YNC_FACS_73_20211210.mat
- SILKjulia_011421_archive/LOAD_YNC_FACS_74_20211210.mat
- SILKjulia_011421_archive/LOAD_YNC_FACS_75_20211210.mat
- SILKjulia_011421_archive/LOAD_YNC_FACS_76_20211210.mat
- SILKjulia_011421_archive/LOAD_YNC_FACS_77_20211210.mat
- SILKjulia_011421_archive/LOAD_YNC_FACS_78_20211210.mat
- SILKjulia_011421_archive/LOAD_YNC_FACS_79_20211210.mat
- SILKjulia_011421_archive/LOAD_YNC_FACS_8_20211210.mat
- SILKjulia_011421_archive/LOAD_YNC_FACS_80_20211210.mat
- SILKjulia_011421_archive/LOAD_YNC_FACS_81_20211210.mat
- SILKjulia_011421_archive/LOAD_YNC_FACS_82_20211210.mat
- SILKjulia_011421_archive/LOAD_YNC_FACS_83_20211210.mat
- SILKjulia_011421_archive/LOAD_YNC_FACS_84_20211210.mat
- SILKjulia_011421_archive/LOAD_YNC_FACS_85_20211210.mat
- SILKjulia_011421_archive/LOAD_YNC_FACS_86_20211210.mat
- SILKjulia_011421_archive/LOAD_YNC_FACS_87_20211210.mat
- SILKjulia_011421_archive/LOAD_YNC_FACS_88_20211210.mat
- SILKjulia_011421_archive/LOAD_YNC_FACS_89_20211210.mat
- SILKjulia_011421_archive/LOAD_YNC_FACS_9_20211210.mat
- SILKjulia_011421_archive/LOAD_YNC_FACS_90_20211210.mat
- SILKjulia_011421_archive/LOAD_YNC_FACS_91_20211210.mat
- SILKjulia_011421_archive/LOAD_YNC_FACS_92_20211210.mat
- SILKjulia_011421_archive/LOAD_YNC_FACS_93_20211210.mat
- SILKjulia_011421_archive/LOAD_YNC_FACS_94_20211210.mat
- SILKjulia_011421_archive/LOAD_YNC_FACS_95_20211210.mat
- SILKjulia_011421_archive/LOAD_YNC_FACS_96_20211210.mat
- SILKjulia_011421_archive/LOAD_YNC_FACS_97_20211210.mat
- SILKjulia_011421_archive/LOAD_YNC_FACS_98_20211210.mat
- SILKjulia_011421_archive/LOAD_YNC_FACS_99_20211210.mat
