# Supplementary material for: Importance of CSF-based Aβ clearance with age in humans increases with declining efficacy of blood-brain barrier/proteolytic pathways
Source: Commun Biol. 2022 Jan 27;5:98. doi: 10.1038/s42003-022-03037-0 (PMC8795390; doi:10.1038/s42003-022-03037-0)
Supplement: Supplementary file 4 — Supplementary Data 2 [file 42003_2022_3037_MOESM4_ESM.xlsx]

## Sheet: Sheet1
Parameter	Description	Units
kBPD38	see text	1/hour
kBPD40	see text	1/hour
kBPD42	see text	1/hour
Qosc	see text	mL/hour
SF38	see text
SF40	see text
SF42	see text
QCSF	see text	mL/hour
kex42	see text	1/hour
Qleak	see text	mL/hour
Qleak2?	Was a distinct leak period req'd to fit data?	mL/hour
start time	Start of second leak	hour
end time	End of second leak	hour
Qleak2	Mag of leak2	mL/hour
fVCSF	Multiplier of calculated VCSF (to fit data)
VSP	Volume of spinal CSF (total)	mL
ssr38	Sum of squared residuals for fit of Ab38 SILK
ssr40	Sum of squared residuals for fit of Ab40 SILK
ssr42	Sum of squared residuals for fit of Ab42 SILK
ssr SILK	Sum of squared residuals for fit of all SILK
ssr conc	Sum of squared residuals for fit of CSF concentration
cCSF38	Measured lumbar CSF conc. Ab38	ng/mL
ccr38	Pred. cranial CSF conc. Ab38	ng/mL
cbrain38	Pred. ISF conc Ab38	ng/mL
kgamma38	Pred. Vmax of gamma secretases for production of Ab38	ng/mL hour
cCSF40	Measured lumbar CSF conc. Ab40	ng/mL
ccr40	Pred. cranial CSF conc. Ab40	ng/mL
cbrain40	Pred. ISF conc Ab40	ng/mL
cCSF42	Measured lumbar CSF conc. Ab42	ng/mL
ccr42	Pred. cranial CSF conc. Ab42	ng/mL
cbrain42	Pred. ISF conc Ab42	ng/mL
kgamma42	Pred. Vmax of gamma secretases for production of Ab42	ng/mL hour
cex42	Conc. Ab42 in exchange compartment	ng/mL
cC99	Conc. C99 in ISF	ng/mL
cC83	Conc. C83 in ISF	ng/mL
cAPP	Conc. APP in cortical neurons	ng/mL
kf	Rate of production of APP	ng/h
Vent_CSF	Vol. CSF in ventricles	mL
VCSF	Vol. CSF cranial, cisternal, ventricular	mL
V_ISF	Vol. of cortical ISF	mL
VCSF_cr	Vol. of cranial ISF	mL
VCSF_CM	Vol. of cisternal CSF	mL
QSN	Rate of CSF loss down spinal nerves	mL/hour
VSP1	Vol cervical CSF	mL
VSP2	Vol thoracic CSF	mL
VSP3	Vol lumbar CSF	mL
VSP	Total spinal CSF vol	mL
Qglym	Rate of bidirectional flow btwn ISF and CSF	mL/hour
Age	age	year
AmyloidStatus	Determined from PET PIB or lumbar CSF42/CSF40 ratio	0/1
apoE4_status	ApoE4 carrier	0/1
PIB_score	PET PIB result
PIB bubble	PET PIB result with minimum value set to threshold that can be seen on bubble plot
brain thickness	Mean distance between ventricle surface and cortical surface
BPD 42:40	Ratio BPD
PRR42:40	Ratio kgamma
CSF42:40	Ratio lumbar CSF
BPD 40:38	Ratio BPD
PRR 38:40	Ratio kgamma
BPD 42:38	Ratio BPD
PRR 42:38	Ratio kgamma
cistern half life 0.1	Model pred. half life in CSF of tracer injected in lumbar CSF	hour
cistern half life 0.2	Model pred. half life in CSF of tracer injected in lumbar CSF with QSN = 0.2*QCSF	hour
cistern half life 0.05	Model pred. half life in CSF of tracer injected in lumbar CSF with QSN = 0.05*QCSF	hour
cistern half life Moriyama	Pred. cisternography half-life from Moriyama et al.	hour
CSF flux 38	Flux through CSF	ng/min
ISF flux 38	Flux through ISF	ng/min
BP flux 38	BBB/proteolysis flux	ng/min
BP/ISF 38	Ratio BP and ISF fluxes
frac ISF based 38	Frac of Ab clearance via ISF-CSF transfer
CSF flux 40	Flux through CSF	ng/min
ISF flux 40	Flux through ISF	ng/min
BP flux 40	BBB/proteolysis flux	ng/min
BP/ISF 40	Ratio BP and ISF fluxes
frac ISF 40	Frac of Ab clearance via ISF-CSF transfer
CSF flux 42	Flux through CSF	ng/min
ISF flux 42	Flux through ISF	ng/min
BPD flux 42	BBB/proteolysis/deposition flux	ng/min
BPD/ISF 42	Ratio BPD and ISF fluxes
Dep 42 flux	Excess BPD Ab42 flux versus BP Ab40 flux (deposition)	ng/min
BP42	BPD flux minus deposition flux	ng/min
frac ISF 42	Frac of Ab clearance via ISF-CSF transfer
Qleak?	CSF leak needed to fit concentration data?	0/1
C99 Ab38 flux	Flux from C99 to Ab38	ng/min
C99 Ab40flux	Flux from C99 to Ab40	ng/min
C99 Ab42 flux	Flux from C99 to Ab42	ng/min
APP C99 flux	Flux from APP to C99	ng/min
C99 C83 flux	Flux from C99 to C83	ng/min
APP PR	MM predicted rate of APP production
APP C83 flux	Flux from APP to C83	ng/min
C99 tot flux	Flux from C99 to Ab38, Ab40, Ab42 and C83	ng/min
APP tot flux	Flux from APP to C99 and C83	ng/min
Abeta tot flux	Flux from Ab to clearance pathways	ng/min
Abeta prod	Flux from C99 to Ab	ng/min
cAPP ng/g	APP neuronal conc. per gram cortical tissue	ng/g
cC99 ng/g	C99 ISF conc. per gram cortical tissue	ng/g
cAb42 ng/g	Ab42 ISF conc. per gram cortical tissue	ng/g
Ab38 flux	Flux from Ab38 to clearance	ng/min
Ab40 flux	Flux from Ab40 to clearance	ng/min
Ab42 flux	Flux from Ab42 to clearance	ng/min
Percent_CSF_flux38	Percent of Ab clearance via ISF-CSF transfer	%
Percent_CSF_flux40	Percent of Ab clearance via ISF-CSF transfer	%
Percent_CSF_flux42	Percent of Ab clearance via ISF-CSF transfer	%
Agelt60	Age <60?	0/1
Group_2	Amyl neg vs Amyl pos
Group_3	Amyl neg vs Amyl pos vs mutation carrier
mutation_status	Presenillin mutation carrier?	0/1
FACS	FACS study?	0/1
