# Supplementary material for: Importance of CSF-based Aβ clearance with age in humans increases with declining efficacy of blood-brain barrier/proteolytic pathways
Source: Commun Biol. 2022 Jan 27;5:98. doi: 10.1038/s42003-022-03037-0 (PMC8795390; doi:10.1038/s42003-022-03037-0)
Supplement: Supplementary file 5 — Supplementary Data 3 [file 42003_2022_3037_MOESM5_ESM.csv]

Subjects	kBPD38	kBPD40	kBPD42	Qosc	SF38	SF40	SF42	QCSF	kex42	Qleak	Qleak2?	start time	end time	Qleak2	fVCSF	VSP	ssr38	ssr40	ssr42	ssr SILK	ssr conc	cCSF38	ccr38	cbrain38	kgamma38	cCSF40	ccr40	cbrain40	cCSF42	ccr42	cbrain42	kgamma42	cex42	cC99	cC83	cAPP	kf	Vent_CSF	VCSF	V_ISF	VCSF_cr	VCSF_CM	QSN	VSP1	VSP2	VSP3	VSP	Qglym	Age
3	0.279551579	0.354762158	0.48820177	2.115817813	1.105307494	1.090881231	1.029995361	16.10689096	0.079932643	0	0	0	0	0	1	40	0.000259339	0.000131813	0.000404245	0.000795397	0.953567067	1.14009	9.819147907	18.77039002	120913.6973	4.8348	41.64023568	79.5999278	0.97241	8.374985848	16.00971411	157273.9759	12.79698766	0.783077044	296.3410979	25.61141095	3916.402309	50.416	196.8762432	65.1633639	164.9822918	82.3099514	1.610689096	10.76625912	11.79780129	17.43758348	40.00164389	16.10689096	76.1
4	0.227187666	0.248903901	0.251124823	11.6646818	0.980057829	0.882449128	0.995560503	18.17863948	0.017240044	10	0	0	0	0	1	80	0.000183	0.000106772	0.000166561	0.000456333	0.372995766	1.73068	4.427830966	8.585946835	134535.8076	7.42176	18.98808489	36.81953728	1.24753	3.191723464	6.189027582	103066.3797	1.066991103	0.308681496	112.8041256	9.688779896	1491.298762	24.978	167.9821042	57.13932761	140.7690033	52.19110088	1.817863948	21.53251824	23.59560259	34.87516696	80.00328778	18.17863948	62.2
5	0.37702006	0.484447812	0.527324783	2.374360308	0.874067715	0.922552128	0.996546504	15.47206858	0.07543658	0	0	0	0	0	1	40	0.000117934	7.77E-05	9.67E-05	0.00029229	1.350549458	1.88654	14.17982007	27.13031214	114511.9531	8.29463	62.34501307	119.2849878	1.37251	10.31621108	19.73805205	107924.6761	14.88971149	1.530865155	542.0007469	47.23182228	7158.358714	28.516	172.5781546	56.07284316	144.6204936	56.47366104	1.547206858	10.76625912	11.79780129	17.43758348	40.00164389	15.47206858	64.5
7	0.356646035	0.388066739	0.685028024	14.12023473	0.985426553	0.934021105	0.990583081	27.20431944	0.083277997	0	1	25	32	20	1.5	80	0.000267259	0.000225891	0.000225359	0.000718509	0.03471241	1.32229	3.869839686	7.484924403	124301.3971	6.18034	18.0875035	34.98429065	0.96536	2.825241391	5.464494643	137791.2619	4.550721691	0.484005167	180.956665	15.57851444	2392.039195	50.657	222.3690685	47.46474836	279.5179191	104.6926836	2.720431944	32.29877736	35.39340388	52.31275044	120.0049317	22.67869333	87.7
8	0.247752637	0.263524184	0.257135509	5.866210778	0.866989989	0.833082325	0.862666222	15.92745733	0.05392601	0	0	0	0	0	1	60	0.000103641	7.51E-05	0.000108808	0.000287562	0.361154574	1.3568	5.040672762	9.712958248	125062.8228	6.34646	23.57785087	45.43256265	1.23843	4.600914187	8.865579955	117032.7956	4.780853572	0.366356659	134.4045508	11.55248795	1776.791633	14.875	139.4218244	61.75953349	116.8354888	37.46133555	1.592745733	16.14938868	17.69670194	26.15637522	60.00246584	15.92745733	67
10	0.309970811	0.322643731	0.49289447	12.37629338	0.861219049	0.841865755	0.775594938	23.71499609	0.005746618	0	0	0	0	0	1.25	80	0.000149209	0.00010903	0.000100403	0.000358642	0.258707648	1.42826	4.16503904	8.056400177	144545.9713	5.87399	17.1295126	33.13347295	1.21364	3.539172126	6.84579104	168529.9809	0.393401484	0.347614184	136.9357375	11.77219667	1810.46746	69.596	216.1845559	63.07110556	226.4533223	113.3733726	2.371499609	26.9156478	29.49450324	43.5939587	100.0041097	23.71499609	73.5
11	0.124295028	0.172324571	0.259510721	17.12022918	0.757635607	0.70140043	0.780952918	25.02959357	0.051125867	0	0	0	0	0	1.25	80	0.000486195	0.000182014	0.000274585	0.000942794	1.596118493	2.86359	7.050128222	13.68160262	130169.7882	11.6075	28.57754195	55.4580797	1.80228	4.437194254	8.610897082	117838.8269	4.402395802	0.411345255	151.7427621	13.05045756	2005.943056	41.397	181.9928994	65.87489175	190.6375621	78.25056212	2.502959357	26.9156478	29.49450324	43.5939587	100.0041097	25.02959357	76.7
12	0.097214896	0.119211401	0.132982278	10.52543508	0.823013732	0.771643613	0.817601753	24.24800218	0.03398396	0	0	0	0	0	1.25	80	0.0000223	0.0000245	0.0000612	0.000108061	0.796029927	2.242	7.407014129	14.29752684	131464.5828	9.63416	31.82888459	61.43829671	1.88086	6.213896786	11.99448989	124534.867	4.076202701	0.38205827	142.1531447	12.22192329	1879.241958	24.096	159.0219133	65.03955216	166.5754542	56.29793745	2.424800218	26.9156478	29.49450324	43.5939587	100.0041097	24.24800218	68.3
13	0.145593958	0.198755207	0.18554956	16.05644309	0.801808674	0.767983551	0.80164997	28.64103473	0.005368577	0	0	0	0	0	1.25	80	0.000104737	0.0000778	0.000203178	0.000385681	0.405837527	1.40395	3.908276797	7.566120915	123098.7399	6.12071	17.03866155	32.98552794	0.87876	2.446267544	4.735784334	84941.45073	0.254244244	0.304185301	107.7457644	9.252304277	1424.359947	43.768	195.2839005	56.62782653	204.5598857	83.31298985	2.864103473	26.9156478	29.49450324	43.5939587	100.0041097	28.64103473	80.1
14	0.310863676	0.347714741	0.277126918	2.335409792	0.794723317	0.814311384	0.762082268	24.60738077	0.011256253	0	0	0	0	0	0.75	80	0.000188602	0.000137462	0.000196566	0.000522631	0.429301727	1.5009	17.31534847	33.04925208	121252.9101	7.0256	81.05184368	154.701063	1.12778	13.01079598	24.83329037	84904.82669	2.79529809	1.715180416	595.5472746	51.99268476	7864.364383	53.25	200.4288972	63.49235355	125.9695619	77.60211101	2.460738077	16.14938868	17.69670194	26.15637522	60.00246584	24.60738077	68.6
18	0.32680515	0.385100466	0.702484648	6.759605261	0.803811278	0.78901606	0.670494412	19.18143957	0.013191448	13	0	0	0	0	1	80	0.000199544	0.000196959	0.000174416	0.000570919	0.104173222	1.09515	4.202809802	8.094853624	120370.575	4.97775	19.10289594	36.79327729	0.64563	2.477706335	4.772205036	123355.8211	0.629522939	0.434162907	159.4063808	13.71299986	2107.198603	54.717	219.1312088	50.66586499	183.631953	90.21625583	1.918143957	21.53251824	23.59560259	34.87516696	80.00328778	17.40148453	75.2
24	0.072194211	0.135615062	0.179415512	29.86660381	0.857686371	0.852372238	0.883310827	32.31442509	0.054633351	0	0	0	0	0	1.25	80	0.000126781	0.000175578	0.0000691	0.000371441	0.463329756	2.3329	4.857000925	9.461591757	120434.7026	9.93903	20.69264774	40.3099337	1.61288	3.357949184	6.54139145	109794.0913	3.573781337	0.335396796	121.5834721	10.44579567	1607.31002	57.488	210.4781404	59.49719331	220.4758521	100.1098234	3.231442509	26.9156478	29.49450324	43.5939587	100.0041097	32.31442509	80.9
27	0.048705815	0.099758785	0.188904909	7.705599473	0.860357953	0.848478959	0.859211631	46.5135975	0.032844731	0	0	0	0	0	1.25	80	0.000242795	0.000122419	0.000262066	0.00062728	0.655273615	1.22354	8.609240137	16.47991026	121955.0021	5.52615	38.88385536	74.43194018	0.6758	4.755156746	9.102377817	87168.59187	2.989651464	0.817675818	288.064701	24.88738698	3806.592509	53.352	216.7385477	51.8987455	227.0336287	97.24155591	4.65135975	26.9156478	29.49450324	43.5939587	100.0041097	46.5135975	78
28	0.195737126	0.25097715	0.228629798	10.1983393	0.871482009	0.780757371	0.737003994	36.93190819	0.018710823	0	0	0	0	0	1.25	80	0.000157599	0.000240614	0.00044547	0.000843683	1.209345143	2.09979	9.70389585	18.64738111	137647.7728	8.34411	38.56117726	74.1006478	1.73481	8.017190081	15.40614215	121498.7077	2.882616023	0.827126837	306.9092345	26.53371412	4055.835137	22.078	156.3142184	62.08988974	163.7391438	53.73162923	3.693190819	26.9156478	29.49450324	43.5939587	100.0041097	36.93190819	68.1
29	0.054541562	0.099565477	0.235880975	21.20719595	0.783350456	0.855973293	0.801225736	26.67484171	0.022050528	0	0	0	0	0	1.25	80	0.000143682	0.000136882	0.000323025	0.000603589	0.164012844	2.24835	5.076370285	9.869938542	122240.8242	9.6896	21.87737564	42.53597371	1.15681	2.611869108	5.078232306	102796.6724	1.119777024	0.292777424	105.6144637	9.068890426	1396.238374	27.801	172.3205959	56.01267085	180.5058242	62.69592067	2.667484171	26.9156478	29.49450324	43.5939587	100.0041097	26.67484171	70.2
31	0.169483404	0.197132758	0.144357797	12.19409897	0.76983407	0.783584116	0.835796424	20.84946764	0.005574342	3	1	0	8	10	1	80	0.000257304	0.0001474	0.000316848	0.000721551	0.074818465	1.75518	4.756186364	9.212272091	131882.191	7.48124	20.27266244	39.26618265	1.44781	3.923275208	7.599003895	100404.1223	0.423594492	0.288946969	105.0351927	9.019079392	1388.601469	46.644	197.6684655	64.40587503	165.6461741	78.6662914	2.084946764	21.53251824	23.59560259	34.87516696	80.00328778	17.45762911	69.7
32	0.510941886	0.609154925	1.954721346	8.314219543	0.819868978	0.842551968	0.9387312	16.57858826	0.139550372	0	0	0	0	0	0.75	80	5.56E-05	7.74E-05	0.0001066	0.000239614	2.21915134	1.46539	4.387383739	8.482568104	124205.5045	6.22076	18.62498125	36.00954037	0.97835	2.929183959	5.663284521	273732.313	7.903134631	0.543806412	231.0691543	19.92893196	3054.792057	35.573	174.5049734	68.69097428	109.6763758	56.77535427	1.657858826	16.14938868	17.69670194	26.15637522	60.00246584	16.57858826	73.4
33	0.504668405	0.741329355	0.656015081	2.526949636	0.861263601	0.85587761	0.855392221	17.11304662	0.000655583	5	1	24	48	10	1.25	40	0.00015083	0.000128027	0.000450042	0.000728898	0.248188705	1.69073	13.14071733	25.13643592	104700.1313	7.1987	55.94984523	107.0245759	1.20964	9.40158234	17.98397045	92532.87883	0.117899883	1.962168634	672.7847467	58.89111069	8882.615663	20.958	159.9684893	58.93113285	167.5669926	53.35161909	1.711304662	13.4578239	14.74725162	21.79697935	50.00205486	10.34849293	70.9
34	0.251830406	0.336298369	0.31744869	2.000403921	0.918890066	0.933281391	0.944341965	12.952798	0.06839121	0	0	0	0	0	1	40	0.000298289	0.000305663	0.000333698	0.00093765	0.174712737	1.68763	12.61518831	24.13762079	112372.3525	7.44	55.61467919	106.4118905	1.51234	11.30487956	21.63050516	118765.2372	14.79336415	0.997438678	358.8125641	31.07457434	4740.945402	13.088	141.7268522	54.26050409	118.7671022	36.04775006	1.2952798	10.76625912	11.79780129	17.43758348	40.00164389	12.952798	68.2
35	0.152631062	0.310109179	0.28269009	6.164160682	0.790946131	0.780815562	0.742161078	47.37250173	0.000688302	0	0	0	0	0	1.25	80	0.000223572	0.000199293	0.00034629	0.000769155	0.202970845	1.56996	13.63533867	26.06413947	113857.7735	6.55798	56.9570424	108.8741786	1.09398	9.501380798	18.16202152	97826.72308	0.125009467	1.622861724	567.4574856	49.49296351	7493.98452	23.91	166.3608196	55.71016288	174.2629585	57.59806596	4.737250173	26.9156478	29.49450324	43.5939587	100.0041097	47.37250173	67.6
36	0.186017248	0.212521054	0.222435696	16.52767688	0.849438026	0.846257109	0.855011525	14.0793327	0.014186803	12.67139943	0	0	0	0	1	80	5.33E-05	8.39E-05	0.000117345	0.000254605	0.405757469	1.48424	2.748610602	5.370784144	147697.0661	5.66388	10.48873539	20.49498524	1.07284	1.986753759	3.882116141	118779.1404	0.550748171	0.149187517	56.27884181	4.824897073	744.1529212	70.246	237.4162714	50.019084	198.9548354	108.707436	1.40793327	21.53251824	23.59560259	34.87516696	80.00328778	14.0793327	75.1
37	0.592141567	0.819701207	0.949668214	10.01124473	0.817263272	0.859208473	0.845187647	22.96642432	0.024462415	15	0	0	0	0	1.5	80	0.000187421	0.000140656	0.000169984	0.000498062	0.228385211	0.96743	3.186775193	6.151615867	102102.5469	4.50409	14.8367554	28.64024427	0.76379	2.515972241	4.856726257	116428.0273	1.188072545	0.615200322	219.4814169	18.91850779	2900.804771	54.968	218.2540631	52.08909543	274.3453573	108.0037373	2.296642432	32.29877736	35.39340388	52.31275044	120.0049317	13.98995342	75.5
38	0.156083072	0.118708714	1.15256015	20.50485403	0.908663748	0.890029924	0.542555201	26.53968102	0.219508067	0	0	0	0	0	1.25	80	0.00016473	0.000121422	0.000170079	0.00045623	0.439562998	2.0756	4.762074229	9.255501035	141301.7994	9.99881	22.94039093	44.58662377	0.69829	1.602095208	3.113809895	179547.8971	6.835063919	0.29819016	118.4292002	10.17503633	1565.870656	15.039	139.2894792	63.54753592	145.9057295	43.24511954	2.653968102	26.9156478	29.49450324	43.5939587	100.0041097	26.53968102	69.4
40	0.010254522	0.027390235	0.014612464	6.255644324	0.855758606	0.791681862	0.978243682	10.23241932	0.10983928	0	0	0	0	0	0.5	80	0.000131773	0.000154288	0.000234832	0.000520893	0.240351512	1.45564	3.836644751	7.435189026	114243.9979	6.64149	17.50504091	33.92372672	1.12838	2.974082331	5.763594428	92385.50979	6.330690609	0.083263953	29.5321441	2.529320153	390.4711409	22.31	166.2577724	54.65264084	69.66200664	35.77687957	1.023241932	10.76625912	11.79780129	17.43758348	40.00164389	10.23241932	69
44	0.201386684	0.263070975	0.392041816	14.02064998	0.777942002	0.74688385	0.676271351	13.1646448	0.003134258	5	1	0	10	15	1	80	6.89E-05	4.40E-05	0.000134858	0.000247743	0.571693852	1.57764	3.058960071	5.969788135	114070.1906	6.98838	13.55009722	26.44402272	1.03721	2.011095038	3.924801572	122936.4532	0.123013412	0.197988599	72.41348395	6.211200764	957.4091616	33.171	173.5298478	66.27527264	145.4180124	61.28283534	1.31646448	21.53251824	23.59560259	34.87516696	80.00328778	11.15904388	70.9
46	0.490765494	0.587110318	0.783890922	11.69850382	0.917664375	0.870759938	0.872888113	14.34354161	0.004913174	5	0	0	0	0	1	80	0.000163697	0.000133841	0.000183039	0.000480577	0.592455422	1.79551	3.996985743	7.773823911	120266.1341	7.83629	17.44436924	33.92793055	1.11026	2.471550362	4.806971688	110968.7533	0.236174869	0.488465566	176.9038371	15.22690381	2338.351827	49.092	197.5374333	66.49305556	165.5363691	81.09306419	1.434354161	21.53251824	23.59560259	34.87516696	80.00328778	14.34354161	73.1
48	0.255098318	0.305785013	0.604855811	2.024600102	0.783653918	0.758661207	0.895482645	10.00258023	0.551966954	9.002322205	0	0	0	0	0.4	80	0.000123773	0.000170252	0.000402175	0.0006962	0.273342213	1.1823	7.023478509	13.46283917	124923.7755	4.99433	29.66892449	56.87038953	1.05574	6.271646115	12.02170162	231290.5652	66.35582029	0.445565665	182.5630989	15.7194036	2413.640532	39.565	181.9884879	67.6303812	61.00254115	51.35785402	1.000258023	8.613007295	9.438241036	13.95006678	32.00131511	16.08773122	65.7
49	0.156444801	0.203478228	0.313520819	10.50378844	0.916763448	0.883572623	0.915765854	27.82030915	0.109080712	0	0	0	0	0	1.25	80	0.000063	0.0000793	0.000124741	0.000266986	3.495608268	1.90021	6.9331017	13.36291423	115415.5168	9.0636	33.06942947	63.73827599	1.46589	5.348442778	10.30863028	121060.5885	11.24472729	0.641652666	233.1875011	20.1096583	3081.967198	37.08	198.718571	47.76408836	208.1577032	77.32051064	2.782030915	26.9156478	29.49450324	43.5939587	100.0041097	27.82030915	73.1
50	0.212075781	0.251499994	0.247394729	14.39920757	0.800082537	0.81202959	0.864146084	24.02056875	0.011719254	0	0	0	0	0	1.25	80	0.0000712	0.0000612	0.0000792	0.000211648	0.305475071	1.7064	4.552994044	8.821328684	123031.8983	7.6773	20.48447092	39.68822474	1.5908	4.244551644	8.223728124	125141.2227	0.963759602	0.352825831	130.2785867	11.1964005	1722.282767	63.259	206.5640929	66.11468292	216.3758873	105.0882288	2.402056875	26.9156478	29.49450324	43.5939587	100.0041097	24.02056875	73
53	0.332680384	0.380814475	0.532499574	20.76206391	0.912337966	0.867201641	0.87349124	23.49890524	0.002596233	0	0	0	0	0	1.25	80	0.000110561	0.0000626	0.000127406	0.000300589	0.257266296	2.37081	5.054138583	9.839944307	123169.5227	10.76245	22.94359893	44.66908298	1.49658	3.190438171	6.211490525	106996.1976	0.161264764	0.538532134	194.6905922	16.7678886	2573.353956	9.311	124.5324181	57.55994396	130.4477079	34.52881466	2.349890524	26.9156478	29.49450324	43.5939587	100.0041097	23.49890524	67.8
54	0.145906754	0.164194808	1.416529331	11.12312777	1.094797015	1.015988791	0.882026695	27.90844217	0.353108433	0	0	0	0	0	1.25	80	0.000277419	0.000116096	0.000158346	0.000551861	0.426883815	1.44431	5.068150607	9.773917153	126714.9897	6.63519	23.28318867	44.90157747	0.62456	2.191609934	4.226514874	235732.1544	14.92418046	0.376578099	155.3413454	13.36348307	2053.887651	25.204	169.2741723	56.24712375	177.3146955	59.48201989	2.790844217	26.9156478	29.49450324	43.5939587	100.0041097	27.90844217	73.6
55	0.246755605	0.262516354	1.025699371	7.242976659	0.862910001	0.869843581	0.82360747	36.55204964	0.057387818	0	0	0	0	0	1	80	0.000181681	0.000214381	0.000952792	0.001348854	0.632109473	1.79463	10.85132146	20.79697377	127473.6805	8.35191	50.50024808	96.78566235	0.88945	5.378104608	10.30734375	150322.2252	5.915159627	1.169864669	440.2414218	38.23299461	5816.317461	13.455	139.1374893	54.97460739	116.597216	35.99527326	3.655204964	21.53251824	23.59560259	34.87516696	80.00328778	36.55204964	63.8
56	0.177885573	0.222811477	0.365266655	9.889769901	0.853798933	0.907916298	0.859099518	20.09001926	0.001111278	12	0	0	0	0	1	80	0.000300057	0.000179613	0.000616392	0.001096061	0.467715136	1.15451	3.499774689	6.76502291	122670.2699	5.11656	15.5103093	29.98124366	0.91856	2.784517275	5.382438822	147130.3401	0.05981388	0.25831463	97.62873094	8.381514564	1290.795539	51.069	219.5657789	50.67587542	183.9961227	86.63865618	2.009001926	21.53251824	23.59560259	34.87516696	80.00328778	20.78651161	83.5
57	0.284517024	0.386668516	0.633849067	2.00034544	0.880306194	0.857553715	0.826832639	22.68317034	0.009138451	0	0	0	0	0	0.75	80	0.000369821	0.000457972	0.000625544	0.001453337	0.532883283	1.25609	15.49968157	29.57500397	117251.6305	5.41794	66.8553565	127.5669713	0.66048	8.150076571	15.55119349	105031.5836	1.42113826	1.590742026	562.6802173	49.0684527	7431.135955	40.635	202.7915866	50.92377539	127.4545122	65.27417777	2.268317034	16.14938868	17.69670194	26.15637522	60.00246584	22.68317034	68.2
60	0.017488032	0.107416642	0.179969271	13.49484108	0.877698383	0.845781368	0.891895368	28.4176694	0.128480476	0	0	0	0	0	1.25	80	0.0000943	0.000151557	0.00021191	0.000457741	0.600241689	2.69404	8.367195957	16.16707632	110702.4575	11.63705	36.14255086	69.83455163	2.3469	7.28904255	14.08387084	144395.2646	18.09502427	0.605531346	224.4239463	19.348639	2966.303365	19.903	165.5286179	44.33423932	173.3912273	53.42254513	2.84176694	26.9156478	29.49450324	43.5939587	100.0041097	28.4176694	76.2
62	0.487534679	0.610428566	0.513221377	9.2508185	0.84426682	0.868331555	0.865710497	10.81580879	0.078364371	0	0	0	0	0	0.55	80	0.000172544	0.000203477	0.000362433	0.000738455	0.538550089	0.75968	1.647877474	3.2069352	108039.941	3.53511	7.668265764	14.92321595	0.65364	1.417858351	2.759294866	97096.03913	2.162304079	0.217334178	76.82754683	6.590426902	1015.696302	32.921	179.765881	58.63899639	82.85409455	48.93814	1.081580879	11.84288503	12.97758142	19.18134183	44.00180828	20.45639677	68.8
63	0.280161857	0.360061606	0.365555238	13.98149773	0.799320568	0.78777731	0.87318561	44.09582681	0.004632695	0	0	0	0	0	1.25	80	0.000177466	0.00012171	0.000319275	0.000618452	0.560798973	1.49783	6.221791161	11.97118621	115792.8801	6.96705	28.94022026	55.68312349	1.41174	5.864184489	11.28312453	124555.8638	0.522712709	0.793156078	288.8309156	24.95508077	3816.946527	19.92	151.0738606	65.30575998	158.249869	50.51245677	4.409582681	26.9156478	29.49450324	43.5939587	100.0041097	44.09582681	66.9
69	0.646758671	0.688434097	1.76271368	4.360630052	0.747955885	0.749452609	0.628642898	21.05904706	4.12E-07	0	0	0	0	0	1	60	5.27E-05	4.42E-05	0.000140689	0.000237676	0.239326917	0.86643	5.050731334	9.683032535	133809.0557	3.7516	21.86942243	41.92706261	0.45685	2.663142562	5.105655868	169719.5926	2.10E-05	0.729247049	283.1260596	24.45902968	3742.026902	86.866	227.9680765	68.42715145	191.0372481	123.7968284	2.105904706	16.14938868	17.69670194	26.15637522	60.00246584	21.05904706	63.9
71	0.067908462	0.075632728	0.054698347	2.01637058	0.876931921	0.854357326	0.988752431	14.98719255	0.065576549	0	0	0	0	0	0.5	80	9.22E-05	9.43E-05	0.000133304	0.000319854	0.572604551	2.61359	22.03976937	42.1369208	144943.044	10.56046	89.053793	170.2582527	2.18894	18.45879911	35.29061231	112835.0854	23.14236578	0.691354006	256.6379147	22.1499934	3391.863456	27.852	170.2552766	59.829596	71.33696091	41.64267741	1.498719255	10.76625912	11.79780129	17.43758348	40.00164389	14.98719255	78.7
73	0.438544442	0.545730358	0.658681344	4.834510025	0.952665301	0.938228502	0.959266083	13.38214471	0.079311435	8	0	0	0	0	1	80	0.000473261	0.0002716	0.000218851	0.000963712	1.471952779	1.31973	4.972802957	9.580298618	127987.742	5.2775	19.8858612	38.31088628	1.03731	3.908631489	7.530130829	140152.8996	5.972254792	0.531788375	199.9109279	17.22135526	2642.510665	14.504	144.3888492	53.04478951	120.9978556	37.89499357	1.338214471	21.53251824	23.59560259	34.87516696	80.00328778	10.07520835	66
76	0.385926291	0.391771547	0.389870594	2.002146913	1.00903986	1.008565422	1.108756354	14.89757813	0.002181533	0	0	0	0	0	1	40	0.000684725	0.000213264	0.001253078	0.002151067	0.272510815	0.87636	7.397180966	14.14227984	143120.1518	3.69213	31.16453713	59.58183355	0.77274	6.522545095	12.47010968	127162.1607	0.272039507	0.647247186	243.4595618	21.00358047	3217.858073	27.103	174.4550583	54.56904478	146.1933389	55.36471944	1.489757813	10.76625912	11.79780129	17.43758348	40.00164389	14.89757813	67.6
77	0.312232308	0.343486419	0.281460272	3.024818901	0.928866112	0.923638735	1.00879119	12.53491718	0.030572676	0	0	0	0	0	1	60	0.000387113	0.000265899	0.0005092	0.001162212	0.485528184	2.11523	10.88079043	20.88502482	133808.3913	8.93039	45.9381259	88.1754782	1.82963	9.411657641	18.06511252	106691.256	5.522988285	0.779605557	283.9911339	24.53292369	3753.029366	21.932	144.4183559	73.85036059	121.0225822	45.32777365	1.253491718	16.14938868	17.69670194	26.15637522	60.00246584	12.53491718	67.1
78	0.405290968	0.470740341	0.698168731	3.581313427	0.857259219	0.907556927	0.985169298	10.00139415	0.228932573	2	1	0	8	5	0.5	80	0.000168948	0.00019813	0.000371341	0.000738419	0.207710674	1.91743	7.272161882	14.00885058	120958.5841	8.52455	32.33072789	62.28083799	1.70841	6.479419891	12.48173879	172377.2327	28.57476581	0.718167869	276.1119379	23.84724	3649.3158	29.856	175.3306424	57.74697005	73.46353916	44.05778203	1.000139415	10.76625912	11.79780129	17.43758348	40.00164389	15.29309762	66.9
79	0.330041001	0.387762158	0.419271883	10.27553723	0.8985507	0.898966591	0.880656711	29.98195623	0.00000107	0	0	0	0	0	1.25	80	0.000149515	0.000166738	0.000111648	0.000427902	0.285843161	1.11848	4.381980256	8.437610487	124467.3119	4.99729	19.57837969	37.69865041	1.00079	3.920894447	7.549778449	127991.4277	0.0000807	0.514303717	190.3309221	16.39049058	2515.859602	46.222	197.5463907	53.80111805	206.9298443	86.22514412	2.998195623	26.9156478	29.49450324	43.5939587	100.0041097	29.98195623	72.1
82	0.527694692	0.557983865	0.738002606	4.199515347	0.78002524	0.807494592	0.798240336	25.11877889	0.12918433	13	0	0	0	0	1	80	0.000327236	0.000210288	0.000260526	0.000798049	0.07533959	1.04155	7.271427018	13.91986633	105336.9465	5.78441	40.38300145	77.30614375	0.7841	5.474077985	10.47915817	102634.7769	13.53743031	1.199150952	419.8970267	36.43939139	5547.03601	26.03	161.3644353	64.15685085	135.2233968	52.17103852	2.511877889	21.53251824	23.59560259	34.87516696	80.00328778	25.85920082	38.1
83	0.606967216	0.532960115	0.526924127	2.602704273	0.742467196	0.765883913	0.810829218	21.12256174	0.012445053	3	0	0	0	0	1	80	0.000200202	0.000210262	0.000509616	0.000920081	0.782866084	1.48421	13.529496	25.85446341	122372.2586	8.20576	74.80059906	142.9417142	1.24611	11.35906662	21.70683758	91775.80111	2.70142748	2.013427159	702.3890212	61.54479602	9273.202088	17.983	142.1448222	70.40830822	119.117361	41.0104612	2.112256174	21.53251824	23.59560259	34.87516696	80.00328778	14.26563747	39.8
84	0.400251731	0.413045965	0.332666127	3.434652747	0.832311996	0.860171964	0.940128846	31.52364528	0.018096587	0	0	0	0	0	1	80	9.97E-05	8.29E-05	0.000149924	0.000332487	0.424998363	1.45145	14.77302814	28.21389846	120965.5703	7.16838	72.96061142	139.3419997	1.07433	10.9346566	20.88328054	79737.4149	3.779161097	1.829962718	630.8193916	55.13843728	8329.394238	16.386	139.4359413	69.10209644	116.8473189	38.9746225	3.152364528	21.53251824	23.59560259	34.87516696	80.00328778	31.52364528	38.6
85	0.835254246	1.163201033	1.212277717	4.216370537	0.858264357	0.81516553	0.786198133	45.44665427	0.00715259	0	0	0	0	0	1.25	80	0.000396608	0.000184311	0.000859119	0.001440038	0.360671532	0.94914	11.17955904	21.33607618	82401.26304	5.51775	64.9914785	124.0355841	0.79126	9.319950573	17.78703209	90252.86043	1.272233565	3.959109772	1290.621429	115.4228817	17015.53231	19	153.8577472	59.08936651	161.1659901	50.1561938	4.544665427	26.9156478	29.49450324	43.5939587	100.0041097	45.44665427	55.8
86	0.231580599	0.285321052	0.283320382	5.216176324	0.774408328	0.804577271	0.816910722	30.98572188	0.036027485	0	0	0	0	0	1.25	80	0.000099	0.0000764	0.000071	0.000246367	0.727548015	2.11933	14.7088143	28.15868018	110955.8779	10.43219	72.40266758	138.6082874	1.52508	10.58453309	20.26312088	88799.96726	7.300292795	1.486786226	514.2015545	44.76647563	6791.30426	20.797	154.9986473	64.42980077	162.361083	52.18422607	3.098572188	26.9156478	29.49450324	43.5939587	100.0041097	30.98572188	69.9
87	0.379272382	0.523572459	0.675178118	12.47002316	0.970246875	0.881685709	0.853750853	33.41083379	0.01575633	0	0	0	0	0	1.25	80	0.000115299	0.0000955	0.000186263	0.000397102	0.276305855	1.46286	5.382289153	10.37263539	94876.48177	7.69754	28.32149765	54.58059953	0.95894	3.528220309	6.799512586	90437.66237	1.071353658	0.904226754	310.1222276	26.81234189	4097.662982	17.88	148.2952453	59.02653152	155.3392694	47.90978717	3.341083379	26.9156478	29.49450324	43.5939587	100.0041097	33.41083379	72.6
88	0.163461239	0.176005264	0.157898001	4.81093785	0.715313637	0.759764441	0.836605256	10.22218957	0.014354108	0	0	0	0	0	0.5	80	8.33E-05	0.000122352	0.00014595	0.00035162	0.420086689	1.12446	3.513691297	6.788459464	116866.6238	5.57855	17.43174731	33.6781749	0.89014	2.781492602	5.373849943	90389.5989	0.771368226	0.178553762	63.29464745	5.427101879	836.8137948	23.136	158.7472052	62.52227522	66.51507899	35.99452362	1.022218957	10.76625912	11.79780129	17.43758348	40.00164389	10.22218957	65.7
89	1.287789481	1.518830556	1.081626956	5.261418327	0.888709314	0.897717187	1.030138701	31.74990617	0.043027984	20	0	0	0	0	1.5	80	8.17E-05	8.27E-05	0.000212987	0.000377385	1.221453607	0.67583	4.754110371	9.100392705	100946.2517	3.54946	24.96859358	47.7952738	0.60111	4.228494274	8.094250121	77752.46148	3.482792647	1.761629852	593.5022546	51.81022674	7836.924709	11.974	133.8774396	60.53350631	168.2839416	44.50621782	3.174990617	32.29877736	35.39340388	52.31275044	120.0049317	21.98730487	29.2
90	0.660699909	0.658187948	0.478610826	2.000282208	0.850869642	0.839989233	0.959404223	18.38203753	0.000417548	9	0	0	0	0	0.75	80	0.000335673	0.000389834	0.000390324	0.00111583	0.110106358	1.223	12.46203008	23.80015715	117851.344	6.34824	64.68680117	123.5397462	0.95698	9.751360217	18.62328241	71079.82298	0.077761193	2.038529988	692.1111645	60.62303224	9137.219374	32.039	172.6739363	65.48939451	108.525569	53.01888326	1.838203753	16.14938868	17.69670194	26.15637522	60.00246584	26.54531917	37.6
91	0.637698702	0.745829317	0.5293854	3.966017244	0.78518266	0.784438364	0.894228618	21.80879701	0.022625677	10	0	0	0	0	1	80	0.000226162	0.000190484	0.000327927	0.000744573	0.481654142	1.39885	9.091009115	17.41280232	107861.0223	6.95926	45.22764849	86.62845814	1.06883	6.946236746	13.30473282	71154.26866	3.010285916	1.625572556	548.7680881	47.83184968	7246.956074	20.243	148.3664183	67.21142392	124.3310585	44.27835976	2.180879701	21.53251824	23.59560259	34.87516696	80.00328778	21.80879701	40.7
97	0.4316154	0.458012822	0.621341407	2.001865882	0.78061725	0.742641626	0.731240669	21.87020261	0.004072993	11	0	0	0	0	1.25	80	0.000976804	0.000797907	0.000658631	0.002433341	0.555111389	1.6693	19.90625062	37.98880617	116525.3979	8.35778	99.66576605	190.2007335	1.10921	13.22722833	25.24265482	102594.8223	1.028131577	2.419029104	843.9691788	74.31061695	11139.02825	15.033	135.9788007	68.44082208	142.4377937	42.56870713	2.187020261	26.9156478	29.49450324	43.5939587	100.0041097	10.11329707	32.3
98	0.928492919	1.082364228	1.657053421	2.058595584	0.759092196	0.819440009	0.791256234	14.77951111	0.031624534	0	0	0	0	0	0.75	80	0.000286567	0.00021428	0.000153986	0.000654832	0.615882619	1.07053	8.75630867	16.74403947	82216.41644	6.90298	56.46233513	107.9687347	1.07384	8.783382533	16.79581081	141138.736	5.311596862	2.651940214	926.5865136	81.81733532	12227.32438	15.638	133.8132843	73.70798232	84.10164919	31.89631404	1.477951111	16.14938868	17.69670194	26.15637522	60.00246584	14.77951111	31.5
99	0.372856799	0.417979091	0.348821165	7.753092554	0.841090737	0.842574598	0.798621332	32.48928535	0.0000669	0	0	0	0	0	1.25	80	0.000046	0.0000537	0.000121608	0.000221332	0.864695944	2.92248	15.16911397	29.11356454	137090.7596	12.14953	63.06205868	121.0328645	2.49758	12.9636732	24.88073709	112792.6788	0.016652431	1.739966881	631.9643798	55.24091221	8345.330282	11.518	132.243656	57.19750312	138.5252297	38.29734034	3.248928535	26.9156478	29.49450324	43.5939587	100.0041097	32.48928535	59.8
100	0.143527193	0.120344445	0.58360298	2.170977632	0.841614905	0.898873489	0.790041735	32.47989556	0.051418824	2	1	0	5	6	1	80	0.000141616	0.000157445	0.000218292	0.000517353	0.071713768	1.73658	27.71747275	52.83685623	166970.7585	6.7063	107.0389429	204.0446216	0.64674	10.32258711	19.67758951	126270.2376	10.11798519	1.716720412	651.0711938	56.94820644	8597.973971	28.179	175.5750908	54.4709238	147.1319261	56.62216471	3.247989556	21.53251824	23.59560259	34.87516696	80.00328778	25.96823875	62
1	0.15101887	0.161834247	0.441656784	6.298904353	0.94449165	0.883656312	0.833891279	20.99698408	0.138890277	0	1	20	30	13	1	80	0.000219784	0.000125409	9.04E-05	0.000435566	0.022139917	1.20728	5.231668611	10.06089836	132014.0128	5.39069	23.36020117	44.92345122	0.49154	2.130056316	4.096261	103577.1368	5.689308235	0.303108522	110.5437447	9.493885962	1461.417734	29.874	170.6748991	62.02587358	143.0255654	57.52333365	2.099698408	21.53251824	23.59560259	34.87516696	80.00328778	21.35497619	67.1
2	0.235394371	0.256949653	0.337123323	8.321217568	0.87274347	0.835616647	0.830586026	25.22268719	0.00271439	5	1	0	10	8	1	80	0.000256684	0.000286607	0.000374159	0.00091745	0.410371069	1.34028	5.402842108	10.39942801	126206.4032	6.17329	24.88533079	47.89945751	0.69775	2.812720537	5.41394402	80903.06682	0.146955568	0.459736585	162.3564581	13.96742056	2146.028661	42.758	193.1213833	59.30746629	161.8357192	74.04366409	2.522268719	21.53251824	23.59560259	34.87516696	80.00328778	25.72737684	64.1
6	0.186769714	0.199695101	0.355076166	20.10646832	1.022398892	1.013148575	0.84002468	22.89616282	0.0000294	0	0	0	0	0	1.25	80	0.0000342	0.0000473	0.0000925	0.000173972	6.00618607	1.54203	3.298010683	6.420423297	139770.0584	6.4999	13.90163592	27.06309825	0.73491	1.571785913	3.059884234	97007.47245	0.000900626	0.214930488	78.57354843	6.740962146	1038.839307	70.518	217.4400211	61.15303334	227.7684221	114.5496043	2.289616282	26.9156478	29.49450324	43.5939587	100.0041097	22.89616282	79.7
15	0.291746037	0.393433673	1.103490094	10.24694772	0.867129781	0.865985355	0.616984416	13.62092486	0.018843917	0	0	0	0	0	0.5	80	0.000173903	0.000253845	0.001157869	0.001585617	0.098499821	1.47866	3.444193279	6.691833231	114348.1468	6.3135	14.70582437	28.57241631	0.72534	1.689510201	3.282603381	167576.9431	0.618571069	0.303221715	115.9299444	9.958952781	1532.734868	101.916	250.5047135	56.65765399	104.9614749	122.2068818	1.362092486	10.76625912	11.79780129	17.43758348	40.00164389	13.62092486	72.9
16	0.068653022	0.05779123	0.373242779	18.25753018	0.721990755	0.695810285	0.7865522	19.96677661	0.24849475	0	0	0	0	0	1	80	0.000104583	5.32E-05	0.000180959	0.000338759	0.207430385	2.6944	5.641046253	10.98742788	143556.1041	12.02304	25.1716615	49.02846085	0.73226	1.533073237	2.98606515	91588.55394	7.420215129	0.21945154	80.08493016	6.8709554	1058.81482	31.862	175.7125997	61.73452152	147.2471585	60.32744115	1.996677661	21.53251824	23.59560259	34.87516696	80.00328778	19.96677661	79
17	0.086648741	0.099826815	0.217247608	16.89533007	0.895294915	0.894172818	0.843213225	12.62010922	0.033748881	0	0	0	0	0	0.5	80	0.000179858	0.000122067	0.000244441	0.000546367	0.813907834	2.03115	3.548334614	6.944950767	131708.025	8.8083	15.38773394	30.11752448	0.71938	1.256726955	2.459719215	77915.59123	0.830127719	0.130310834	46.33984988	3.971097504	612.681716	51.438	207.0673576	57.05166229	86.76122284	68.21045597	1.262010922	10.76625912	11.79780129	17.43758348	40.00164389	12.62010922	81.8
19	0.235848133	0.273471579	1.000141653	18.9688619	0.853424518	0.795378332	0.744098959	22.01111932	0.137053194	15	0	0	0	0	1	80	0.000105907	0.000120895	0.000226631	0.000453434	0.146665452	1.15565	2.496645057	4.859190608	131125.2915	4.92228	10.6340034	20.69683446	0.35231	0.76112406	1.481366714	114555.1391	2.030260393	0.192567689	71.07307067	6.096042146	939.704998	70.589	224.2528678	61.57247945	187.9239032	106.9179646	2.201111932	21.53251824	23.59560259	34.87516696	80.00328778	22.01111932	67.5
20	0.70064222	0.512968841	1.799603054	2.864096042	0.799853109	0.782920757	0.743192256	12.344383	0.098609336	0	0	0	0	0	0.55	80	0.000167695	0.000172873	0.000126598	0.000467166	0.140066858	1.60191	8.506214284	16.32199814	176401.9468	7.23564	38.42157445	73.72455545	0.67206	3.568668884	6.847676879	175708.4046	6.752448734	0.939391856	380.7318668	33.00020723	5031.379707	52.633	204.5486607	59.67124446	94.27647773	70.85828567	1.2344383	11.84288503	12.97758142	19.18134183	44.00180828	22.1511164	81.5
22	0.056482776	0.11429081	0.617961106	10.27961068	0.87596592	0.807061662	0.757729149	32.25262163	0.155510541	0	0	0	0	0	1.25	80	0.000131758	0.000180984	0.000243193	0.000555936	0.255678387	2.1181	8.763709447	16.86285795	119206.7098	9.29845	38.47264723	74.02787475	0.75191	3.111052722	5.986191172	110241.166	9.309158266	0.627960318	226.5858727	19.53583393	2994.718754	17.358	153.2111843	52.81059229	160.4887155	48.38326482	3.225262163	26.9156478	29.49450324	43.5939587	100.0041097	32.25262163	67
23	0.300080059	0.284681875	0.643315827	7.062910966	0.811800396	0.885630859	0.819101047	17.49209636	4.98E-05	10	0	0	0	0	1	80	0.000442811	0.000263936	0.000841538	0.001548284	0.315677367	1.2495	4.344027809	8.378602837	129759.6964	6.07523	21.12122294	40.73784659	0.67473	2.345775017	4.524445532	122332.2378	0.002251976	0.376997516	139.7202084	12.01170022	1847.075677	26.683	177.029751	52.60674341	148.3509313	55.36181966	1.749209636	21.53251824	23.59560259	34.87516696	80.00328778	17.49209636	66.1
25	0.052675489	0.032860397	0.429264611	16.73793262	0.899117923	0.908795108	0.869975157	27.87698016	0.312032152	0	0	0	0	0	1.25	80	0.00034667	0.000268267	0.000911947	0.001526884	0.899032319	1.97986	5.277311315	10.2248775	141444.0031	9.14476	24.3753323	47.22760738	0.71503	1.905910473	3.692732899	115749.156	11.52251394	0.272809052	101.7771205	8.738703333	1345.60066	39.538	192.0105536	55.10017265	201.1310549	78.4201371	2.787698016	26.9156478	29.49450324	43.5939587	100.0041097	27.87698016	74
26	0.020449931	0.061724743	0.484449584	8.717233258	0.816383636	0.788194564	0.833550634	31.34128942	0.121917939	0	0	0	0	0	1.25	80	0.0000616	0.0000493	0.0001882	0.000299143	1.266085548	2.26353	10.40165671	19.98950076	131901.6332	9.29511	42.7140543	82.08621417	0.88663	4.074353285	7.829934242	124742.37	9.546094467	0.63092515	234.1247066	20.19160396	3094.464638	24.027	169.2685857	48.86983353	177.3088435	58.30388859	3.134128942	26.9156478	29.49450324	43.5939587	100.0041097	31.34128942	79
30	0.286195001	0.384317506	0.763964062	5.233290853	0.789058949	0.718447995	0.739963008	13.94959736	0.058899455	0	0	0	0	0	0.75	80	0.000100061	0.000144423	0.00022419	0.000468674	0.44139113	1.24303	4.556388361	8.781440886	119302.316	5.09891	18.6903085	36.02147715	0.49433	1.81199123	3.492216337	104288.6245	2.056896395	0.372385228	133.9875666	11.51616392	1771.218198	46.457	200.2870529	59.62267638	125.8804127	70.79187692	1.394959736	16.14938868	17.69670194	26.15637522	60.00246584	13.94959736	85.1
39	0.263730828	0.347350112	1.714916662	13.0073754	0.854438828	0.805128911	0.652141211	27.6778402	0.017066961	0	0	0	0	0	1.25	80	0.000455292	0.000338617	0.000535021	0.001328931	0.356651374	2.41581	7.556309224	14.59856852	120634.3528	10.44514	32.67090861	63.11924036	1.06424	3.328790976	6.431126855	209130.7445	1.097597881	0.759410508	302.2036899	26.12444333	3994.17671	20.965	155.4748479	57.88140421	162.8599031	52.44865669	2.76778402	26.9156478	29.49450324	43.5939587	100.0041097	27.6778402	67.9
41	0.094831022	0.144196377	0.297273892	2.100084269	0.788828825	0.728823163	0.732021371	27.21344562	0.003911438	0	0	0	0	0	1	80	0.000228639	0.000106686	0.000303941	0.000639266	1.121668194	1.67365	23.36124794	44.55373608	124017.3064	7.11215	99.27326473	189.330418	0.95013	13.26216503	25.29312656	115760.2159	0.989325042	1.433794092	517.475962	45.05734702	6835.060302	16.62	148.6719919	58.9946336	124.5871292	40.70486269	2.721344562	21.53251824	23.59560259	34.87516696	80.00328778	27.21344562	70.7
43	0.06328107	0.08046676	0.360088094	6.234474301	0.84705237	0.739571289	0.800344214	25.24218122	0.131443462	0	0	0	0	0	0.75	80	0.000160052	9.88E-05	0.00030749	0.000566299	2.252830082	1.92161	9.701837411	18.62565208	141885.2276	7.78541	39.30703004	75.46189808	0.75675	3.820684458	7.33497547	114546.2486	9.641345703	0.470827985	175.0512523	15.06702307	2313.982874	61.765	224.0301701	55.12533566	140.8029619	88.98466567	2.524218122	16.14938868	17.69670194	26.15637522	60.00246584	25.24218122	78
45	0.463779617	0.563781287	1.996706741	2.148517754	0.73773561	0.672708453	0.608591023	11.0091696	0.161983753	9.908252637	0	0	0	0	0.5	80	0.000129891	0.000108895	0.001142273	0.001381058	0.152497828	0.99093	6.068531248	11.62930237	122968.3896	4.16393	25.50022637	48.86682311	0.48893	2.994244783	5.737958088	228210.737	9.29455988	0.666324849	270.8834719	23.39283495	3580.589123	48.842	199.2543838	57.6172757	83.4875868	64.98160509	1.10091696	10.76625912	11.79780129	17.43758348	40.00164389	15.53667665	68.3
47	0.180311914	0.240017392	0.71387646	21.52591281	0.898590618	0.907295707	0.746410314	21.60766492	0.006017461	0	0	0	0	0	1.25	80	0.000210856	0.000112429	0.000363883	0.000687168	0.194956823	2.14748	4.303115799	8.390668018	122528.2317	9.20786	18.45069004	35.97709707	0.89303	1.789451591	3.489261022	124128.5481	0.209964916	0.322774367	119.0437872	10.22698612	1573.793523	38.915	191.1563572	55.04790506	200.2362842	77.62416234	2.160766492	26.9156478	29.49450324	43.5939587	100.0041097	21.60766492	80.9
51	0.177722191	0.199392809	1.282672398	6.197103539	0.969318919	0.899067662	0.855230807	46.37998633	0.126055756	0	0	0	0	0	1.25	80	0.000316792	0.000194069	0.000252532	0.000763393	0.329549977	1.34314	11.3953869	21.78554911	134380.5203	5.86759	49.78145109	95.17151608	0.54356	4.611638774	8.816469671	161833.8163	11.1136675	1.151193325	441.2215658	38.31978637	5829.44368	50.01	205.4052882	57.97944683	215.1620394	91.60457086	4.637998633	26.9156478	29.49450324	43.5939587	100.0041097	46.37998633	77.9
52	0.600751395	0.660380439	1.325998516	10.74544269	0.924155306	0.894819822	1.075997916	14.73176993	0.301077067	0	0	0	0	0	0.75	80	0.000119421	9.11E-05	0.000521751	0.00073231	0.341597078	1.48049	3.510209826	6.817447668	127324.8028	6.5546	15.54081508	30.18300866	0.7427	1.760925665	3.420028763	127393.1508	10.29692228	0.495480504	183.8347691	15.82766537	2430.03629	23.272	167.4935106	55.59957219	105.2696714	43.62246153	1.473176993	16.14938868	17.69670194	26.15637522	60.00246584	14.73176993	63.8
58	0.273048784	0.265898707	1.443502165	10.66189219	0.771581854	0.751542319	0.704846185	13.87845458	0.422690381	10	1	0	10	12.49060912	1	80	0.000106563	5.75E-05	0.00018433	0.000348346	0.421525215	2.20888	5.084152064	9.880776922	141051.8424	9.72845	22.39185431	43.51736819	0.79036	1.81916194	3.535443686	202465.482	14.94398039	0.345408258	140.0650053	12.04292497	1851.91671	17.238	148.7550001	58.28241059	124.6566901	41.33631002	1.387845458	21.53251824	23.59560259	34.87516696	80.00328778	13.84831783	62.9
59	0.22954904	0.21270935	1.586548506	21.31908572	0.844643785	0.774189647	0.705028655	25.67464433	0.308005098	0	0	0	0	0	1.25	80	0.00018855	0.000135969	0.000383838	0.000708358	0.217303068	2.04856	4.515647477	8.784586206	146775.3518	8.82693	19.45723053	37.85143101	0.49915	1.10027797	2.140443143	138905.312	6.592674006	0.357281112	137.0071139	11.77793743	1811.327969	46.857	201.2840804	51.77699021	210.8450743	87.61702629	2.567464433	26.9156478	29.49450324	43.5939587	100.0041097	25.67464433	82.7
61	0.168495944	0.233361894	0.628345425	26.11280603	0.910971766	0.807664732	0.768635503	32.75422424	0.105646517	0	0	0	0	0	1.25	80	0.000286339	0.000177267	0.000377686	0.000841292	0.593522511	1.58676	3.57708968	6.955146391	127490.312	6.6824	15.06437273	29.29054819	0.5995	1.351474239	2.627751053	94526.64887	2.776127465	0.330679953	118.8483309	10.20973818	1571.136552	41.663	197.6280272	51.43483666	207.0153585	81.6826755	3.275422424	26.9156478	29.49450324	43.5939587	100.0041097	32.75422424	75.3
64	0.203993912	0.205621305	1.19287588	13.29237167	0.984686539	0.93284284	0.993946552	10.12410275	0.397170748	0	0	0	0	0	0.5	80	0.000140213	0.000128206	0.000108189	0.000376608	0.235764507	1.40269	2.471045448	4.835255351	130470.2821	6.51969	11.48539613	22.47422164	0.48416	0.852919294	1.668962658	197255.1178	6.628631469	0.137525128	55.10476171	4.724495816	728.7047419	87.326	250.0696776	55.89579618	104.7791949	107.5816439	1.012410275	10.76625912	11.79780129	17.43758348	40.00164389	10.12410275	76.3
65	0.246791152	0.293989511	1.339166818	18.03328438	1.100112217	1.051590606	0.934836996	24.98787746	0.167639978	0	0	0	0	0	1.25	80	0.0000882	0.000172788	0.000466848	0.000727873	0.220671473	1.99181	4.751767817	9.227539853	131576.5764	8.36983	19.96751137	38.77525461	0.74141	1.768747108	3.434760505	165624.5525	5.758031769	0.408111957	158.173985	13.60739175	2091.111638	24.983	170.3942729	57.20825475	178.4880008	59.48784025	2.498787746	26.9156478	29.49450324	43.5939587	100.0041097	24.98787746	76
66	0.192741259	0.156478004	0.337621761	2.007353086	0.983330229	0.97936272	0.784865216	21.45316248	0.024975571	0	0	0	0	0	1	60	0.000368332	0.000411362	0.000284743	0.001064438	0.333535078	1.2645	14.77857689	28.20574609	140929.1934	5.98339	69.92960789	133.464594	0.48814	5.705033233	10.88837714	72999.74547	2.719434389	1.076958149	380.0930488	32.9407817	5021.711903	35.299	202.8278603	44.19013159	169.9697469	68.15711337	2.145316248	16.14938868	17.69670194	26.15637522	60.00246584	21.45316248	84.9
68	0.123695655	0.130862657	0.468397487	4.442231991	0.870087097	0.820504867	0.958789882	10.41396605	0.322032829	0	0	0	0	0	0.45	80	8.97E-05	5.38E-05	0.000478462	0.000621932	0.211425985	1.54696	5.173512814	9.984370346	127530.1022	7.15638	23.93314865	46.18862043	0.63924	2.137816318	4.125775004	137898.9165	13.28634997	0.2117399	79.72367632	6.840210803	1054.098003	30.99	179.6841584	56.05904766	67.75889613	44.08897515	1.041396605	9.689633207	10.61802117	15.69382513	36.0014795	20.4524366	79.9
70	0.119279296	0.125287412	0.246377005	13.75131119	1.127913537	1.111966095	1.023995458	20.0939688	0.017635275	0	0	0	0	0	1.25	80	0.000203353	0.000138699	0.000108076	0.000450127	1.21337474	1.25036	3.077436304	5.972164977	121804.1552	6.14656	15.1281606	29.35816114	0.61044	1.502439471	2.915678995	82637.69978	0.51418801	0.202866109	71.67270612	6.147162529	947.5564364	70.308	238.6152674	47.07457459	249.9494926	118.6275916	2.00939688	26.9156478	29.49450324	43.5939587	100.0041097	20.0939688	78.4
72	0.254605809	0.323339016	1.638456031	6.591693851	0.884720212	0.808618628	1.002221736	46.23453408	0.393542496	0	0	0	0	0	1.25	80	0.000463959	0.000316934	0.001173866	0.00195476	0.360289363	1.57573	12.62799426	24.1507621	116211.7681	7.47858	59.93378646	114.6220523	0.78161	6.263869189	11.97951246	180204.9843	47.14447239	1.718498485	653.7342813	57.18632082	8633.140547	18.537	154.6225007	55.66761975	161.9670695	49.84805639	4.623453408	26.9156478	29.49450324	43.5939587	100.0041097	46.23453408	67.6
74	0.204179392	0.207199949	1.042307272	2.599170562	0.861768278	0.814990597	0.62360934	29.9472074	0.035539649	0	0	0	0	0	1.25	80	0.000166477	0.000120998	0.000167983	0.000455459	0.325011581	1.9382	24.26981541	46.30646927	150103.2265	7.82149	97.93938629	186.866983	0.67059	8.397015537	16.02138852	148649.1663	5.693945186	1.764033407	672.1554594	58.83455815	8876.086023	16.943	150.6401832	57.96296436	157.7955919	47.4476371	2.99472074	26.9156478	29.49450324	43.5939587	100.0041097	29.9472074	60.4
75	0.192725737	0.229395659	0.323339364	11.31643403	0.773851998	0.774498833	0.793641056	30.04287198	4.69E-06	9	0	0	0	0	1	80	0.00010544	8.61E-05	0.000474792	0.000666355	0.105230165	1.20483	4.403412995	8.48696769	135397.1284	5.01	18.31054929	35.29104365	0.59591	2.177932022	4.197661841	86787.01732	0.000197009	0.350957655	126.1252952	10.83752042	1667.309244	94.382	245.9126192	58.14650703	206.0747749	134.2198443	3.004287198	21.53251824	23.59560259	34.87516696	80.00328778	30.27219942	84.1
80	0.29054515	0.359295573	0.789245309	2.269887333	0.988662824	0.917761339	0.967860115	23.67809794	0.062849087	0	0	0	0	0	1.25	80	0.000331486	0.000286968	0.000627875	0.00124633	0.431946344	1.87409	21.42346847	40.89199909	133169.8174	7.50303	85.7701213	163.7135335	0.69149	7.904697326	15.08807392	100374.6035	9.482716719	1.865805007	665.3826325	58.22837128	8785.699293	13.502	137.7725043	60.06090194	144.3166983	41.40093213	2.367809794	26.9156478	29.49450324	43.5939587	100.0041097	23.67809794	70.1
81	0.111604078	0.148694003	0.761190507	14.33955557	0.917354537	0.910877193	0.796124782	28.06621095	0.101609449	0	0	0	0	0	1	60	0.000103721	0.000152714	0.000172479	0.000428913	0.454876335	1.9129	5.656938976	10.93947405	126149.3905	8.30239	24.55230989	47.47962778	0.70935	2.097731017	4.056623932	139977.5712	4.121913216	0.358719062	134.8912085	11.59490893	1783.301576	86.209	231.6243678	63.19964732	194.1012202	123.7321476	2.806621095	16.14938868	17.69670194	26.15637522	60.00246584	28.06621095	78.1
92	0.249121255	0.191767849	0.735411341	5.390036422	0.856533354	0.808557106	0.706298751	55.70255848	0.0000998	0	0	0	0	0	1.25	80	0.000196631	0.000126416	0.000297522	0.000620569	1.637990883	1.26459	14.33331401	27.35975563	103673.8073	8.12986	92.14673235	175.8917775	1.06015	12.01611815	22.93663949	149610.108	0.022901842	2.261252004	818.5680078	72.00998187	10805.13039	22.153	158.6517357	62.4023862	166.1876931	54.27997647	5.570255848	26.9156478	29.49450324	43.5939587	100.0041097	55.70255848	31.3
93	0.348246801	0.352290899	1.509711667	2.199013071	0.754612062	0.755831509	0.555933428	30.5299623	0.000639651	15	1	0	15	22	1.5	80	0.000439498	0.000362126	0.000299234	0.001100858	0.013473075	0.9056	13.47848291	25.69967753	111026.264	4.94128	73.54346074	140.2267034	0.50601	7.531191628	14.35986509	179640.4791	0.091853071	1.801932469	680.9048217	59.61815614	8991.322755	52.323	208.0790073	54.90321201	261.5553122	102.8861988	3.05299623	32.29877736	35.39340388	52.31275044	120.0049317	20.4541948	58.3
94	0.162502365	0.160678577	1.552826209	20.87531719	0.83392136	0.757856253	0.631531496	25.268219	0.927211013	1	0	0	0	0	1	80	0.000152359	8.65E-05	0.000869224	0.001108066	0.078203163	1.28003	2.829423385	5.503907431	106278.8321	7.37939	16.3116635	31.73009965	0.57703	1.275487431	2.481129118	220831.6289	23.00530244	0.253067376	101.1755724	8.687742469	1337.807412	18.307	154.9910282	55.13395448	129.8824816	43.41554657	2.5268219	21.53251824	23.59560259	34.87516696	80.00328778	19.5491766	41.5
95	0.359509351	0.332802551	1.998858984	10.62612558	1.023250416	1.087465169	0.943248773	37.48077357	0.079013995	0	0	0	0	0	1.25	80	0.000351095	0.000287859	0.000343864	0.000982818	0.727066101	1.25939	5.70154637	10.9588771	87762.29777	9.11606	41.27048714	79.32553157	0.7629	3.453822665	6.638553063	183987.8142	5.245385969	1.056149527	395.671586	34.31050153	5227.9332	7.605	117.6830539	58.62988247	123.272999	31.43581842	3.748077357	26.9156478	29.49450324	43.5939587	100.0041097	37.48077357	38.6
96	0.08357411	0.059422625	1.010344568	11.13306026	0.906155447	0.915365589	0.776228697	20.96487934	0.632999724	13	0	0	0	0	1	80	8.57E-05	4.68E-05	0.000221288	0.000353835	0.446877967	0.87745	2.529792927	4.89435156	94754.62786	6.21803	17.92732157	34.68371398	0.50384	1.452630769	2.810382461	246188.6344	17.78971322	0.172273607	69.86279323	5.992847282	923.8536492	53.566	211.0827753	56.47175749	176.8873657	87.76140961	2.096487934	21.53251824	23.59560259	34.87516696	80.00328778	21.21891229	53.1
[truncated: 59 more columns]
